# Supplementary material for: Fibroblast growth factor 2 is necessary for the antidepressant effects of fluoxetine
Source: PLoS One. 2018 Oct 1;13(10):e0204980. doi: 10.1371/journal.pone.0204980 (PMC6166983; doi:10.1371/journal.pone.0204980)
Supplement: S1 File — (XLSX) [file pone.0204980.s001.xlsx]

## Sheet: FST
Animal	Genotype	Group	Treatment	Time Immobile (s)	Latency to Immobility (s)
C1	WT	Control	Vehicle	37	105
C2	WT	Control	Vehicle	20	90
C3	WT	Control	Vehicle	19	78
C4	WT	Control	Vehicle	33	99
C5	WT	Control	Vehicle	56	85
C6	WT	Control	Vehicle	10	79
C7	WT	Control	Vehicle	30	104
C8	WT	Control	Vehicle	76	79
C9	WT	Control	Vehicle	120	81
C10	WT	Control	Vehicle	111	98
				51.2	89.8	average
				38.9267	10.8403	stdv
				12.3097	3.42799	sterror
C11	WT	Control	Fluoxetine	85	80
C12	WT	Control	Fluoxetine	66	101
C13	WT	Control	Fluoxetine	175	74
C14	WT	Control	Fluoxetine	110	70
C15	WT	Control	Fluoxetine	161	59
C16	WT	Control	Fluoxetine	159	99
C17	WT	Control	Fluoxetine	172	70
C18	WT	Control	Fluoxetine	104	102
C19	WT	Control	Fluoxetine	133	100
C20	WT	Control	Fluoxetine	166	72
				133.1	82.7
				39.4362	16.173
				12.4708	5.11436
351	WT	Stress	Vehicle	208	4
191	WT	Stress	Vehicle	262	3
251	WT	Stress	Vehicle	279	2
361	WT	Stress	Vehicle	208	3
541	WT	Stress	Vehicle	286	3
852	WT	Stress	Vehicle	215	4
4163	WT	Stress	Vehicle	192	6
4213	WT	Stress	Vehicle	237	3
4223	WT	Stress	Vehicle	201	4
4303	WT	Stress	Vehicle	180	3
4323	WT	Stress	Vehicle	205	3
E1	WT	Stress	Vehicle	228	46
E2	WT	Stress	Vehicle	279	48
E3	WT	Stress	Vehicle	283	53
E4	WT	Stress	Vehicle	209	16
E5	WT	Stress	Vehicle	143	27
				225.938	14.25
				41.7716	18.4517
				10.4429	4.61293
211	WT	Stress	Fluoxetine	250	8
291	WT	Stress	Fluoxetine	189	7
111	WT	Stress	Fluoxetine	186	3
11	WT	Stress	Fluoxetine	247	8
672	WT	Stress	Fluoxetine	167	10
4333	WT	Stress	Fluoxetine	204	13
4353	WT	Stress	Fluoxetine	225	8
4383	WT	Stress	Fluoxetine	106	15
4393	WT	Stress	Fluoxetine	168	4
E6	WT	Stress	Fluoxetine	57	111
E7	WT	Stress	Fluoxetine	168	55
E8	WT	Stress	Fluoxetine	245	50
E9	WT	Stress	Fluoxetine	78	115
E10	WT	Stress	Fluoxetine	44	138
				166.714	38.9286
				70.0675	47.7646
				18.7263	12.7656
411	FGF2KO	Stress	Vehicle	239	3
131	FGF2KO	Stress	Vehicle	279	3
141	FGF2KO	Stress	Vehicle	274	1
151	FGF2KO	Stress	Vehicle	270	1
802	FGF2KO	Stress	Vehicle	282	16
812	FGF2KO	Stress	Vehicle	290	10
4043	FGF2KO	Stress	Vehicle	238	1
4113	FGF2KO	Stress	Vehicle	197	2
				258.625	4.625
				31.4413	5.4756
				11.1162	1.93592
121	FGF2KO	Stress	Fluoxetine	276	2
201	FGF2KO	Stress	Fluoxetine	171	3
181	FGF2KO	Stress	Fluoxetine	203	1
391	FGF2KO	Stress	Fluoxetine	230	3
702	FGF2KO	Stress	Fluoxetine	265	9
642	FGF2KO	Stress	Fluoxetine	256	5
4153	FGF2KO	Stress	Fluoxetine	279	7
4313	FGF2KO	Stress	Fluoxetine	272	2
4783	FGF2KO	Stress	Fluoxetine	255	2
				245.222	3.77778
				36.9654	2.68225
				12.3218	0.894082

## Sheet: EPM
Animal	Genotype	Group	Treatment	Time Open Arms (s)	(Open Distance/Total Distance)*100	Total Distance (m)
C1	WT	Control	Vehicle	118.2	33.7655	5.399
C2	WT	Control	Vehicle	3.4	0.47638	2.519
C3	WT	Control	Vehicle	99.7	26.4038	8.548
C4	WT	Control	Vehicle	161.6	37.165	12.275
C5	WT	Control	Vehicle	122.6	21.8244	7.345
C6	WT	Control	Vehicle	106.8	31.8421	7.399
C7	WT	Control	Vehicle	68	24.6111	6.172
C8	WT	Control	Vehicle	162	42.5656	12.2
C9	WT	Control	Vehicle	152.9	46.4829	8.089
C10	WT	Control	Vehicle	103.1	24.7388	4.212
				109.83	28.9876	7.4158	average
				47.9863	12.8943	3.12869	stdv
				15.1746	4.07755	0.989378	sterror
C11	WT	Control	Fluoxetine	139.2	41.2335	8.772
C12	WT	Control	Fluoxetine	137.8	37.8793	9.261
C13	WT	Control	Fluoxetine	151.3	32.0828	12.848
C14	WT	Control	Fluoxetine	123.4	33.059	9.235
C15	WT	Control	Fluoxetine	123	33.8301	7.65
C16	WT	Control	Fluoxetine	120.1	34.8621	8.918
C17	WT	Control	Fluoxetine	125.3	27.4975	7.968
C18	WT	Control	Fluoxetine	125.7	26.9929	7.991
C19	WT	Control	Fluoxetine	131	29.0207	8.966
C20	WT	Control	Fluoxetine	156	44.5569	10.766
				133.28	34.1015	9.2375
				12.471	5.77568	1.54383
				3.94368	1.82643	0.488201
351	WT	Stress	Vehicle	34.5	5.09001	12.888
191	WT	Stress	Vehicle	4.2	20.2841	7.04
251	WT	Stress	Vehicle	54.6	14.6514	11.33
361	WT	Stress	Vehicle	61	11.0399	14.04
541	WT	Stress	Vehicle	56.7	4.57944	10.7
852	WT	Stress	Vehicle	82.5	27.5796	10.37
4163	WT	Stress	Vehicle	73	20.7805	10.25
4213	WT	Stress	Vehicle	22.2	4.0404	9.9
4223	WT	Stress	Vehicle	6.3	1.2761	8.62
4303	WT	Stress	Vehicle	28.5	2.7668	10.12
4323	WT	Stress	Vehicle	15.9	3.06583	11.09
E1	WT	Stress	Vehicle	84.6	14.4219	7.87
E2	WT	Stress	Vehicle	67.2	14.131	5.449
E3	WT	Stress	Vehicle	69.6	16.7686	5.069
E4	WT	Stress	Vehicle	93.8	23.326	4.57
E5	WT	Stress	Vehicle	105.6	33.0555	6.598
				53.7625	13.5536	9.119
				31.7051	9.69116	2.79526
				7.92628	2.42279	0.698815
211	WT	Stress	Fluoxetine	85.6	22.6793	9.48
291	WT	Stress	Fluoxetine	62.2	26.0997	13.64
111	WT	Stress	Fluoxetine	32.6	26.1217	13.64
11	WT	Stress	Fluoxetine	100.8	46.6929	12.7
672	WT	Stress	Fluoxetine	26.2	8.5443	9.48
4333	WT	Stress	Fluoxetine	38.2	9.29368	10.76
4353	WT	Stress	Fluoxetine	68.1	10.6259	6.87
4383	WT	Stress	Fluoxetine	45	12.5756	8.27
4393	WT	Stress	Fluoxetine	95.3	30.2991	7.69
E6	WT	Stress	Fluoxetine	70.1	16.6076	4.799
E7	WT	Stress	Fluoxetine	95.8	27.3285	4.724
E8	WT	Stress	Fluoxetine	129.7	33.1674	8.439
E9	WT	Stress	Fluoxetine	116.2	28.9399	10.197
E10	WT	Stress	Fluoxetine	52.4	11.2214	6.648
				72.7286	22.1569	9.0955
				32.1292	11.1623	2.91122
				8.58688	2.98324	0.778057
411	FGF2KO	Stress	Vehicle	7.1	4.62401	10.705
131	FGF2KO	Stress	Vehicle	51.8	0.92857	7
141	FGF2KO	Stress	Vehicle	107.2	17.8249	13.167
151	FGF2KO	Stress	Vehicle	89.7	15.6244	15.015
802	FGF2KO	Stress	Vehicle	33.1	16.6134	6.26
812	FGF2KO	Stress	Vehicle	42.7	18.3198	9.88
4043	FGF2KO	Stress	Vehicle	61.4	17.2535	8.52
4113	FGF2KO	Stress	Vehicle	3.8	0.93275	9.22
				49.6	11.5152	9.97087
				36.437	7.86924	2.96338
				12.8824	2.78219	1.04771
121	FGF2KO	Stress	Fluoxetine	68.9	5.15021	11.65
201	FGF2KO	Stress	Fluoxetine	42.7	10.4718	12.46
181	FGF2KO	Stress	Fluoxetine	71.6	22.7388	9.49
391	FGF2KO	Stress	Fluoxetine	142.8	27.1175	12.88
702	FGF2KO	Stress	Fluoxetine	16.3	5.51524	6.89
642	FGF2KO	Stress	Fluoxetine	51.8	19.0789	9.12
4153	FGF2KO	Stress	Fluoxetine	13.5	0	7.54
4313	FGF2KO	Stress	Fluoxetine	3.9	1.41677	8.47
4783	FGF2KO	Stress	Fluoxetine	60.9	16.6052	10.84
				52.4889	12.0105	9.92667
				42.0541	9.76274	2.14548
				14.018	3.25425	0.715161

## Sheet: OF
Animal	Genotype	Group	Treatment	Time Centre (s)	Latency Centre (s)
C1	WT	Control	Vehicle	40.3	39.1
C2	WT	Control	Vehicle	11	1.7
C3	WT	Control	Vehicle	58.4	0
C4	WT	Control	Vehicle	22	0
C5	WT	Control	Vehicle	35	0
C6	WT	Control	Vehicle	29.5	0
C7	WT	Control	Vehicle	51.9	0
C8	WT	Control	Vehicle	32	0
C9	WT	Control	Vehicle	43.3	2
C10	WT	Control	Vehicle	49	0
				37.24	4.28	average
				14.3768	12.2589	stdv
				4.54633	3.87659	sterror
C11	WT	Control	Fluoxetine	30	0
C12	WT	Control	Fluoxetine	34.5	35.5
C13	WT	Control	Fluoxetine	25.5	0
C14	WT	Control	Fluoxetine	32.1	0
C15	WT	Control	Fluoxetine	39.5	9.8
C16	WT	Control	Fluoxetine	30.2	0.8
C17	WT	Control	Fluoxetine	23.5	2
C18	WT	Control	Fluoxetine	32	0
C19	WT	Control	Fluoxetine	36.3	0
C20	WT	Control	Fluoxetine	25.7	25.8
				30.93	7.39
				5.06602	12.8255
				1.60202	4.05579
351	WT	Stress	Vehicle	27.6	20.1
191	WT	Stress	Vehicle	15.5	68.7
251	WT	Stress	Vehicle	19	52.7
361	WT	Stress	Vehicle	27.4	12
541	WT	Stress	Vehicle	17.9	56
852	WT	Stress	Vehicle	7.3	30.5
4163	WT	Stress	Vehicle	13.9	16
4213	WT	Stress	Vehicle	33.3	19
4223	WT	Stress	Vehicle	17	17.2
4303	WT	Stress	Vehicle	34.5	15.8
4323	WT	Stress	Vehicle	17.1	69.4
E1	WT	Stress	Vehicle	23.8	0
E2	WT	Stress	Vehicle	9.9	0
E3	WT	Stress	Vehicle	27	0
E4	WT	Stress	Vehicle	27.8	0
E5	WT	Stress	Vehicle	30.6	0
				21.85	23.5875
				8.26688	24.7496
				2.06672	6.18741
211	WT	Stress	Fluoxetine	10.7	20
291	WT	Stress	Fluoxetine	10	11.2
111	WT	Stress	Fluoxetine	13.9	17.4
11	WT	Stress	Fluoxetine	18.2	46
672	WT	Stress	Fluoxetine	12.5	17.6
4333	WT	Stress	Fluoxetine	12.3	47.9
4353	WT	Stress	Fluoxetine	8.1	33.8
4383	WT	Stress	Fluoxetine	14.3	94.6
4393	WT	Stress	Fluoxetine	24.4	4.9
E6	WT	Stress	Fluoxetine	32.2	0
E7	WT	Stress	Fluoxetine	41.6	0
E8	WT	Stress	Fluoxetine	22.9	0
E9	WT	Stress	Fluoxetine	26.4	13.2
E10	WT	Stress	Fluoxetine	3.2	41.1
				17.9071	24.8357
				10.4573	26.1535
				2.79484	6.98981
411	FGF2KO	Stress	Vehicle	7	213.5
131	FGF2KO	Stress	Vehicle	17.3	22.1
141	FGF2KO	Stress	Vehicle	9.7	27.4
151	FGF2KO	Stress	Vehicle	19.4	58
802	FGF2KO	Stress	Vehicle	15.6	27.8
812	FGF2KO	Stress	Vehicle	13.5	28
4043	FGF2KO	Stress	Vehicle	6.7	32.1
4113	FGF2KO	Stress	Vehicle	25.4	51.8
				14.325	57.5875
				6.467	64.2821
				2.28643	22.7272
121	FGF2KO	Stress	Fluoxetine	10.4	72
201	FGF2KO	Stress	Fluoxetine	19.6	14
181	FGF2KO	Stress	Fluoxetine	21.3	8.8
391	FGF2KO	Stress	Fluoxetine	10.4	66.9
702	FGF2KO	Stress	Fluoxetine	10.7	17.9
642	FGF2KO	Stress	Fluoxetine	13.1	51
4153	FGF2KO	Stress	Fluoxetine	26.4	44.3
4313	FGF2KO	Stress	Fluoxetine	7.8	54
4783	FGF2KO	Stress	Fluoxetine	24.1	49.7
				15.9778	42.0667
				6.90358	23.1209
				2.30119	7.70696

## Sheet: Emotionality
Animal	Genotype	Group	Treatment	Emotionality Index
C1	WT	Control	Vehicle	-0.14
C2	WT	Control	Vehicle	-0.26
C3	WT	Control	Vehicle	-0.68
C4	WT	Control	Vehicle	-0.29
C5	WT	Control	Vehicle	0.52
C6	WT	Control	Vehicle	-1.54
C7	WT	Control	Vehicle	-0.54
C8	WT	Control	Vehicle	0.3
C9	WT	Control	Vehicle	1.81
C10	WT	Control	Vehicle	1.98
				0.116	average
				1.09134	stdv
				0.345113	sterror
C11	WT	Control	Fluoxetine	1.1
C12	WT	Control	Fluoxetine	0.39
C13	WT	Control	Fluoxetine	3.72
C14	WT	Control	Fluoxetine	2.14
C15	WT	Control	Fluoxetine	2.42
C16	WT	Control	Fluoxetine	2.48
C17	WT	Control	Fluoxetine	3.74
C18	WT	Control	Fluoxetine	1.88
C19	WT	Control	Fluoxetine	2.21
C20	WT	Control	Fluoxetine	2.84
				2.292
				1.03955
				0.328734
351	WT	Stress	Vehicle	4.62
191	WT	Stress	Vehicle	4.89
251	WT	Stress	Vehicle	5.82
361	WT	Stress	Vehicle	4.31
541	WT	Stress	Vehicle	6.66
852	WT	Stress	Vehicle	4.34
4163	WT	Stress	Vehicle	3.87
4213	WT	Stress	Vehicle	5.33
4223	WT	Stress	Vehicle	4.16
4303	WT	Stress	Vehicle	3.16
4323	WT	Stress	Vehicle	4.35
E1	WT	Stress	Vehicle	5.21
E2	WT	Stress	Vehicle	6.78
E3	WT	Stress	Vehicle	6.38
E4	WT	Stress	Vehicle	4.41
E5	WT	Stress	Vehicle	2.81
				4.81875
				1.15848
				0.28962
211	WT	Stress	Fluoxetine	5.26
291	WT	Stress	Fluoxetine	3.49
111	WT	Stress	Fluoxetine	3.17
11	WT	Stress	Fluoxetine	3.98
672	WT	Stress	Fluoxetine	3.37
4333	WT	Stress	Fluoxetine	4.67
4353	WT	Stress	Fluoxetine	5.5
4383	WT	Stress	Fluoxetine	1.63
4393	WT	Stress	Fluoxetine	3.22
E6	WT	Stress	Fluoxetine	0.94
E7	WT	Stress	Fluoxetine	3.49
E8	WT	Stress	Fluoxetine	4.74
E9	WT	Stress	Fluoxetine	0.98
E10	WT	Stress	Fluoxetine	0.57
				3.215
				1.62404
				0.434043
411	FGF2KO	Stress	Vehicle	5.4
131	FGF2KO	Stress	Vehicle	6.59
141	FGF2KO	Stress	Vehicle	6.49
151	FGF2KO	Stress	Vehicle	6.37
802	FGF2KO	Stress	Vehicle	6.2
812	FGF2KO	Stress	Vehicle	5.95
4043	FGF2KO	Stress	Vehicle	5.57
4113	FGF2KO	Stress	Vehicle	4.13
				5.8375
				0.81048
				0.286548
121	FGF2KO	Stress	Fluoxetine	6.68
201	FGF2KO	Stress	Fluoxetine	2.96
181	FGF2KO	Stress	Fluoxetine	3.63
391	FGF2KO	Stress	Fluoxetine	5.79
702	FGF2KO	Stress	Fluoxetine	5.9
642	FGF2KO	Stress	Fluoxetine	5.37
4153	FGF2KO	Stress	Fluoxetine	6.61
4313	FGF2KO	Stress	Fluoxetine	6.35
4783	FGF2KO	Stress	Fluoxetine	5.07
				5.37333
				1.3037
				0.434566

## Sheet: qPCR
Animal	Genotype	Group	Treatment	GR Fold Change	FGF2 Fold Change
C1	WT	Control	Vehicle	1.8404	1.2018
C2	WT	Control	Vehicle	1.5911	1
C3	WT	Control	Vehicle	1.7901	0.5305
C4	WT	Control	Vehicle	1.6818	0.5725
C5	WT	Control	Vehicle	2.5669	3.2454
C6	WT	Control	Vehicle	1.7291	1.1784
C7	WT	Control	Vehicle	2.7511	0.7188
C8	WT	Control	Vehicle	0.9727	0.7255
C9	WT	Control	Vehicle	3.0105	0.7645
C10	WT	Control	Vehicle	1	0.6132
				1.89337	1.05506	average
				0.687964	0.806001	stdv
				0.217553	0.25488	sterror
C11	WT	Control	Fluoxetine	1.366	0.3912
C12	WT	Control	Fluoxetine	0.7955	0.5566
C13	WT	Control	Fluoxetine	1.879	1.5913
C14	WT	Control	Fluoxetine	1.8777	1.9904
C15	WT	Control	Fluoxetine	2.5669	1.1853
C16	WT	Control	Fluoxetine	0.712	0.3683
C17	WT	Control	Fluoxetine	1.4142	5.1949
C18	WT	Control	Fluoxetine	0.8706	0.3753
C19	WT	Control	Fluoxetine	2.4116	0.2714
C20	WT	Control	Fluoxetine	2.0279	0.3613
				1.59214	1.2286
				0.665674	1.51785
				0.210505	0.479986
351	WT	Stress	Vehicle	1	0.024
251	WT	Stress	Vehicle	0.9299	0.0114
361	WT	Stress	Vehicle	1.1218	0.0402
852	WT	Stress	Vehicle	1.9545	0.0326
E1	WT	Stress	Vehicle	1.4241	0.1118
E2	WT	Stress	Vehicle	1.3195	0.5677
E3	WT	Stress	Vehicle	1.4641	0.0016
E4	WT	Stress	Vehicle	1.021	0.0305
E5	WT	Stress	Vehicle	1.1567	1.0256
				1.26573	0.205044
				0.319691	0.355768
				0.106564	0.118589
211	WT	Stress	Fluoxetine	0.7487	0.4454
291	WT	Stress	Fluoxetine	1.8718	0.1006
111	WT	Stress	Fluoxetine	0.4423	0.0594
672	WT	Stress	Fluoxetine	0.8478	0.0836
E6	WT	Stress	Fluoxetine	0.4763	0.5987
E7	WT	Stress	Fluoxetine	1.7411	0.8354
E8	WT	Stress	Fluoxetine	1.366	0.6463
E9	WT	Stress	Fluoxetine	1.0281	1.3769
E10	WT	Stress	Fluoxetine	0.79	0.409
				1.03468	0.506144
				0.518278	0.425816
				0.172759	0.141939
411	FGF2KO	Stress	Vehicle	0.442	0.022
141	FGF2KO	Stress	Vehicle	0.5212	0.4395
151	FGF2KO	Stress	Vehicle	0.4309	0.0399
802	FGF2KO	Stress	Vehicle	0.5771	0
				0.4928	0.12535
				0.0691021	0.210068
				0.034551	0.105034
201	FGF2KO	Stress	Fluoxetine	0.326	0.4567
181	FGF2KO	Stress	Fluoxetine	0.4278	0.0309
391	FGF2KO	Stress	Fluoxetine	0.6638	0.0134
702	FGF2KO	Stress	Fluoxetine	0.4217	0.0058
				0.459825	0.1267
				0.143752	0.220251
				0.0718761	0.110125
